# Supplementary material for: Proteomics of the Honeydew from the Brown Planthopper and Green Rice Leafhopper Reveal They Are Rich in Proteins from Insects, Rice Plant and Bacteria
Source: Insects. 2020 Sep 1;11(9):582. doi: 10.3390/insects11090582 (PMC7564128; doi:10.3390/insects11090582)
Supplement: Supplementary file 1 [file insects-11-00582-s001.zip]

Archive with 1 entries (1 files):
- insects-885906-supplementary.xlsx
